# Supplementary material for: Transcription Factor Driven Gene Regulation in COVID-19 Patients
Source: Viruses. 2023 May 18;15(5):1188. doi: 10.3390/v15051188 (PMC10223727; doi:10.3390/v15051188)
Supplement: Supplementary file 1 [file viruses-15-01188-s001.zip]

Archive with 2 entries (2 files):
- Supplementary.pdf
- TAB_S1.xls
